# Supplementary material for: Transcriptional Analyses of Mandarins Seriously Infected by ‘Candidatus Liberibacter asiaticus’
Source: PLoS One. 2015 Jul 21;10(7):e0133652. doi: 10.1371/journal.pone.0133652 (PMC4511008; doi:10.1371/journal.pone.0133652)
Supplement: S1 Table — (XLS) [file pone.0133652.s001.xls]

## Sheet: Table S1-primers
Sl Table. Quantitative RT-PCR primer sets used to determine differential expression between mandarins infected by ‘Candidatus Liberibacter asiaticus’ for 2 years and healthy cirrus.
Primer Code	Gene	Forward sequence (5'-3')	Reverse sequence (5'-3')	Size
EREB1	ethylene responsive element binding protein	CAAGAAACGACACTCTATCA	TTCAAACACCACCACATT	154
EREB3	ethylene responsive element binding protein	GCCCTCCAGCAAAGA	TTCCTAAGAGTAATAACAGCA	145
ERF	ethylene response factor ERF3b, putative	ACAAACTTCCCAACGC	AATCAACGACGACCGA	331
GST	glutathione S-transferase GST 14	:ATTGGAAAAGATAGATGGAG	GATTGACAAACTTGGTGG	200
LHC	light-harvesting chlorophyll a/b binding protein, putative	ATGGGATGGGTAGAAGG	AAGCAGAAGCCAACGA	233
SBE	starch branching enzyme	GGAGGGGAGTCCAATG	CCGTCCAAAGCACAA	193
GPT	glucose-6-phosphate/phosphate translocator	AGGGAAAGTCTGTTGGTG	GCATTGACGGGTTGAA	322
GSTP	glucose-6-phosphate/phosphate-transloca tor precursor, putative	TGGGTAGCGGCACAG	GCCCTAAAGACGATTGA	393
AMASE	beta-amylase	GCTGTAAGATTATTCGTTGG	AGATGCTTGATTGGGACT	319
LRRP	Tleucine rich repeat protein	TTCGGGTCAAAATCCT	ATCAGCAAGTCCTCAATG	223
NAM	no apical meristem (NAM) family protein	TGCAAAATGACAAAGATGG	AAAGGGTATGAACCTGAACTGA	219
NADPH-ASE	NADPH-protochlorophyllideoxidoreductase	GAGGAAACTGGCATCG	GCCTTCTCAACGTCACTA	275
CS	chlorophyll synthase	TGCCTCGGAAAAGCT	ATTGGATGCGACCCT	246
CS2	chalcone synthase	TCCGAAAACATTGAGAAA	AAGCTACGCAACACGAC	335
