# Supplementary material for: Transcriptional Analyses of Mandarins Seriously Infected by ‘Candidatus Liberibacter asiaticus’
Source: PLoS One. 2015 Jul 21;10(7):e0133652. doi: 10.1371/journal.pone.0133652 (PMC4511008; doi:10.1371/journal.pone.0133652)
Supplement: S2 Table — P, Biological Process; F, Mollecular Function; C, Cellular Componen. (XLS) [file pone.0133652.s002.xls]

## Sheet: Table S2-S4
S2 Table. Gene ontology enrichment result of the differentially expressed genes.
GO term	Ontology	Description	Description	Number of DEGs	Number in BG/Ref	persent of genes	FDR	p-value
GO:0034641	P	cellular nitrogen compound metabolic process	BP-1	81	507	0.159763	7.6e-06	2.7e-09
GO:0005975	P	carbohydrate metabolic process	BP-2	99	776	0.127577	0.001	1.1e-06
GO:0005976	P	polysaccharide metabolic process	BP-3	48	283	0.169611	0.001	1.1e-06
GO:0044262	P	cellular carbohydrate metabolic process	BP-4	68	485	0.140206	0.0024	3.4e-06
GO:0044264	P	cellular polysaccharide metabolic process	BP-5	39	227	0.171806	0.0038	8.1e-06
GO:0006073	P	cellular glucan metabolic process	BP-6	38	220	0.172727	0.0038	9.4e-06
GO:0044042	P	glucan metabolic process	BP-7	38	220	0.172727	0.0038	9.4e-06
GO:0005982	P	starch metabolic process	BP-8	33	182	0.181319	0.0047	1.5e-05
GO:0005985	P	sucrose metabolic process	BP-9	32	173	0.184971	0.0047	1.4e-05
GO:0009311	P	oligosaccharide metabolic process	BP-10	33	184	0.179348	0.0051	1.8e-05
GO:0005984	P	disaccharide metabolic process	BP-11	32	180	0.177778	0.0072	2.8e-05
GO:0006118	P	electron transport	BP-12	61	454	0.134361	0.0077	3.3e-05
GO:0016137	P	glycoside metabolic process	BP-13	33	197	0.167513	0.013	6e-05
GO:0015979	P	photosynthesis	BP-14	26	138	0.188406	0.013	6.7e-05
GO:0046148	P	pigment biosynthetic process	BP-15	21	99	0.212121	0.015	7.7e-05
GO:0042440	P	pigment metabolic process	BP-16	23	116	0.198276	0.016	8.9e-05
GO:0019748	P	secondary metabolic process	BP-17	51	375	0.136	0.018	0.00011
GO:0009698	P	phenylpropanoid metabolic process	BP-18	26	151	0.172185	0.037	0.00024
GO:0018130	P	heterocycle biosynthetic process	BP-19	22	118	0.186441	0.04	0.00027
GO:0004553	F	hydrolase activity, hydrolyzing O-glycosyl compounds	MF-1	45	215	0.209302	1.1e-05	1.2e-08
GO:0016798	F	hydrolase activity, acting on glycosyl bonds	MF-2	47	240	0.195833	1.6e-05	3.5e-08
GO:0016757	F	transferase activity, transferring glycosyl groups	MF-3	47	341	0.13783	0.034	0.00015
GO:0016705	F	oxidoreductase activity, acting on paired donors, with incorporation or reduction of molecular oxygen	MF-4	47	119	0.193277	0.034	0.00012
GO:0003824	F	catalytic activity	MF-5	47	6114	0.0858685	0.036	0.0002
GO:0016491	F	oxidoreductase activity	MF-6	47	1182	0.104061	0.047	0.00033
GO:0016758	F	transferase activity, transferring hexosyl groups	MF-7	47	248	0.145161	0.047	0.00036
GO:0031988	C	membrane-bounded vesicle	CC-1	47	905	0.125967	4.2e-05	2.9e-07
GO:0009579	C	thylakoid	CC-2	47	345	0.162319	4.2e-05	4.9e-07
GO:0016023	C	cytoplasmic membrane-bounded vesicle	CC-3	47	903	0.126246	4.2e-05	2.6e-07
GO:0031982	C	vesicle	CC-4	47	911	0.125137	4.2e-05	3.9e-07
GO:0031410	C	cytoplasmic vesicle	CC-5	47	909	0.125413	4.2e-05	3.5e-07
GO:0044436	C	thylakoid part	CC-6	47	204	0.181373	0.00034	4.7e-06
GO:0009534	C	chloroplast thylakoid	CC-7	47	192	0.182292	0.00043	7.6e-06
GO:0031984	C	organelle subcompartment	CC-8	47	201	0.179104	0.00043	8e-06
GO:0031976	C	plastid thylakoid	CC-9	47	195	0.179487	0.00049	1e-05
GO:0034357	C	photosynthetic membrane	CC-10	47	202	0.173267	0.00085	2e-05
GO:0009507	C	chloroplast	CC-11	47	1312	0.106707	0.0018	4.5e-05
GO:0005618	C	cell wall	CC-12	47	171	0.175439	0.0022	6.1e-05
GO:0030312	C	external encapsulating structure	CC-13	47	173	0.17341	0.0025	7.4e-05
GO:0042651	C	thylakoid membrane	CC-14	47	161	0.173913	0.0038	0.00012
GO:0044435	C	plastid part	CC-15	47	468	0.126068	0.0057	0.00021
GO:0044434	C	chloroplast part	CC-16	47	437	0.128146	0.0057	0.00021
GO:0009535	C	chloroplast thylakoid membrane	CC-17	47	149	0.167785	0.011	0.00044
GO:0055035	C	plastid thylakoid membrane	CC-18	47	150	0.166667	0.012	0.00048
GO:0009536	C	plastid	CC-19	47	2605	0.0909789	0.032	0.0014
GO:0016020	C	membrane	CC-20	47	2662	0.0905334	0.035	0.0016
GO:0009521	C	photosystem	CC-21	47	55	0.218182	0.043	0.0021
