# Supplementary material for: Transcriptional Analyses of Mandarins Seriously Infected by ‘Candidatus Liberibacter asiaticus’
Source: PLoS One. 2015 Jul 21;10(7):e0133652. doi: 10.1371/journal.pone.0133652 (PMC4511008; doi:10.1371/journal.pone.0133652)
Supplement: S3 Table — F, Mollecular Function. (XLS) [file pone.0133652.s003.xls]

## Sheet: Table S3
S3 Table. Gene ontology enrichment result of the down regulated genes.
GO term	Ontology	Description	Number in input list	Number in BG/Ref	p-value	FDR
GO:0005506	F	iron ion binding	30	367	7.7e-06	0.0019
GO:0016491	F	oxidoreductase activity	68	1182	4.9e-06	0.0019
GO:0004497	F	monooxygenase activity	19	184	2e-05	0.0025
GO:0016705	F	oxidoreductase activity, acting on paired donors, with incorporation or reduction of molecular oxygen	15	119	1.8e-05	0.0025
GO:0003824	F	catalytic activity	242	6114	9.8e-05	0.0096
GO:0016706	F	oxidoreductase activity, acting on paired donors, with incorporation or reduction of molecular oxygen, 2-oxoglutarate as one donor, and incorporation of one atom each of oxygen into both donors	9	55	0.00015	0.012
