# Supplementary material for: Transcriptional Analyses of Mandarins Seriously Infected by ‘Candidatus Liberibacter asiaticus’
Source: PLoS One. 2015 Jul 21;10(7):e0133652. doi: 10.1371/journal.pone.0133652 (PMC4511008; doi:10.1371/journal.pone.0133652)
Supplement: S4 Table — P, Biological Process; F, Mollecular Function; C, Cellular Componen. (XLS) [file pone.0133652.s004.xls]

## Sheet: Table S4
S4 Table. Gene ontology enrichment result of the up-regulated genes.
GO term	Ontology	Description	Number in input list	Number in BG/Ref	p-value	FDR
GO:0005975	P	carbohydrate metabolic process	73	776	1.8e-09	3.5e-06
GO:0044262	P	cellular carbohydrate metabolic process	53	485	3.6e-09	3.5e-06
GO:0015979	P	photosynthesis	25	138	1.3e-08	8.2e-06
GO:0044264	P	cellular polysaccharide metabolic process	32	227	2.8e-08	1.4e-05
GO:0044042	P	glucan metabolic process	31	220	4.6e-08	1.5e-05
GO:0006073	P	cellular glucan metabolic process	31	220	4.6e-08	1.5e-05
GO:0034641	P	cellular nitrogen compound metabolic process	51	507	8.2e-08	2.3e-05
GO:0005976	P	polysaccharide metabolic process	35	283	1.2e-07	2.9e-05
GO:0005982	P	starch metabolic process	27	182	1.3e-07	2.9e-05
GO:0005985	P	sucrose metabolic process	26	173	1.8e-07	3.5e-05
GO:0005984	P	disaccharide metabolic process	26	180	3.6e-07	6.4e-05
GO:0009311	P	oligosaccharide metabolic process	26	184	5.3e-07	8.6e-05
GO:0016137	P	glycoside metabolic process	26	197	1.7e-06	0.00025
GO:0019684	P	photosynthesis, light reaction	12	68	9.6e-05	0.013
GO:0046148	P	pigment biosynthetic process	14	99	0.00021	0.028
GO:0006808	P	regulation of nitrogen utilization	6	17	0.00026	0.03
GO:0019740	P	nitrogen utilization	6	17	0.00026	0.03
GO:0018130	P	heterocycle biosynthetic process	15	118	0.00037	0.04
GO:0004553	F	hydrolase activity, hydrolyzing O-glycosyl compounds	28	215	8.6e-07	0.0005
GO:0016798	F	hydrolase activity, acting on glycosyl bonds	29	240	2.2e-06	0.00063
GO:0009579	C	thylakoid	53	345	3.7e-14	1.5e-11
GO:0009507	C	chloroplast	114	1312	3.7e-12	7.4e-10
GO:0044436	C	thylakoid part	35	204	6e-11	8e-09
GO:0031984	C	organelle subcompartment	34	201	1.6e-10	1.6e-08
GO:0009534	C	chloroplast thylakoid	33	192	2e-10	1.6e-08
GO:0031976	C	plastid thylakoid	33	195	2.9e-10	1.9e-08
GO:0009536	C	plastid	178	2605	5.1e-10	2.9e-08
GO:0034357	C	photosynthetic membrane	33	202	6.5e-10	3.2e-08
GO:0044435	C	plastid part	52	468	3e-09	1.3e-07
GO:0044434	C	chloroplast part	49	437	6.7e-09	2.7e-07
GO:0016023	C	cytoplasmic membrane-bounded vesicle	77	903	3.2e-08	1.2e-06
GO:0031988	C	membrane-bounded vesicle	77	905	3.5e-08	1.2e-06
GO:0031410	C	cytoplasmic vesicle	77	909	4.2e-08	1.3e-06
GO:0031982	C	vesicle	77	911	4.6e-08	1.3e-06
GO:0042651	C	thylakoid membrane	26	161	5.1e-08	1.4e-06
GO:0044464	C	cell part	506	9993	1.5e-07	3.6e-06
GO:0005623	C	cell	506	9993	1.5e-07	3.6e-06
GO:0043231	C	intracellular membrane-bounded organelle	357	6622	2e-07	4.5e-06
GO:0043227	C	membrane-bounded organelle	357	6627	2.2e-07	4.6e-06
GO:0044444	C	cytoplasmic part	325	5949	3.3e-07	6.5e-06
GO:0005618	C	cell wall	25	171	4.9e-07	9.3e-06
GO:0030312	C	external encapsulating structure	25	173	6e-07	1e-05
GO:0009535	C	chloroplast thylakoid membrane	23	149	6.1e-07	1e-05
GO:0055035	C	plastid thylakoid membrane	23	150	6.7e-07	1.1e-05
GO:0005737	C	cytoplasm	345	6573	5.3e-06	8.5e-05
GO:0043229	C	intracellular organelle	370	7145	6.5e-06	9.9e-05
GO:0043226	C	organelle	370	7149	6.8e-06	0.0001
GO:0009521	C	photosystem	12	55	1.6e-05	0.00022
GO:0031978	C	plastid thylakoid lumen	9	37	8.8e-05	0.0011
GO:0031977	C	thylakoid lumen	9	37	8.8e-05	0.0011
GO:0009543	C	chloroplast thylakoid lumen	9	37	8.8e-05	0.0011
GO:0005622	C	intracellular	407	8208	0.00011	0.0013
GO:0044424	C	intracellular part	401	8081	0.00012	0.0014
GO:0009523	C	photosystem II	9	39	0.00012	0.0014
GO:0044446	C	intracellular organelle part	114	1943	0.00052	0.0058
GO:0044422	C	organelle part	114	1948	0.00056	0.0062
GO:0012505	C	endomembrane system	56	819	0.00067	0.0071
GO:0009505	C	plant-type cell wall	9	52	0.0008	0.0083
GO:0017053	C	transcriptional repressor complex	6	30	0.0032	0.032
GO:0016020	C	membrane	142	2662	0.004	0.04
