# Supplementary material for: Transcriptional Analyses of Mandarins Seriously Infected by ‘Candidatus Liberibacter asiaticus’
Source: PLoS One. 2015 Jul 21;10(7):e0133652. doi: 10.1371/journal.pone.0133652 (PMC4511008; doi:10.1371/journal.pone.0133652)
Supplement: S5 Table — (XLS) [file pone.0133652.s005.xls]

## Sheet: Table S5
S5 Table. Functional classification of photosynthetic process related genes with differential expression (2-fold) in mandarins plants infected with “‘Ca. L. asiaticus’ compared with non-infected plants 25 months after inoculation.
Probe Id	Ratio of gene expression	Annotation
Cit.7266.1.S1_at	3.5236	FtsH-like protein Pftf precursor-like, FtsH protease
Cit.17826.1.S1_s_at	2.236	carboxyl-terminal peptidase
Cit.3817.1.S1_x_at	5.2265	photosynthesis-chlorophyll catabolic process
Cit.3817.1.S1_at	4.778	photosynthesis-chlorophyll catabolic process
Cit.585.1.S1_s_at	0.3777	cytochrome b5 isoform Cb5-B
Cit.19271.1.S1_at	0.399	ferredoxin
Cit.4948.1.S1_s_at	0.4954	ferredoxin, putative
Cit.36276.1.S1_at	0.4954	histone deacetylase, putative
Cit.31346.1.S1_at	0.4546	integral membrane family protein
Cit.38677.1.S1_s_at	0.3521	chl a/b-binding protein
Cit.39003.1.S1_s_at	0.4184	light-harvesting chlorophyll a/b binding protein
Cit.5057.1.S1_at	0.4927	light-harvesting chlorophyll a/b binding protein
Cit.39950.1.S1_s_at	0.3239	Lil3 protein
Cit.1517.1.S1_s_at	0.4954	chlorophyll a/b-binding protein (cab-11)
Cit.33051.1.S1_s_at	0.4203	chlorophyll a/b-binding protein CP24 precursor
Cit.9248.1.S1_at	0.3971	chlorophyll a/b-binding protein CP29
Cit.9939.1.S1_s_at	0.4945	NADPH-protochlorophyllide oxidoreductase
Cit.9939.1.S1_s_at	0.4945	NADPH-protochlorophyllide oxidoreductase
Cit.32951.1.S1_at	0.4938	chlorophyll a oxygenase, CAO
Cit.6420.1.S1_at	0.4823	chlorophyll a oxygenase
Cit.38994.1.S1_at	0.3397	chlorophyll synthase, putative
Cit.3254.1.S1_at	0.4796	lipoic acid synthase LIP1, putative
Cit.21315.1.S1_s_at	0.4203	lipoic acid synthase-like protein
Cit.3491.1.S1_at	0.463	lycopene cyclase
Cit.5461.1.S1_at	0.4735	ultraviolet-B-repressible protein
Cit.6148.1.S1_s_at	0.2824	oxygen evolving enhancer protein 3
Cit.6147.1.S1_at	0.4167	oxygen evolving enhancer protein, putative
Cit.35485.1.S1_s_at	0.2523	chloroplast phosphoglycerate kinase
Cit.28750.1.S1_s_at	0.3608	Phosphoglycerate kinase, chloroplast precursor
Cit.20550.1.S1_at	0.4632	Ribulose bisphosphate carboxylase/oxygenase activase, chloroplast precursor
Cit.24418.1.S1_s_at	0.3888	transketolase, putative
Cit.8578.1.S1_at	0.4476	ribulose-1,5-bisphosphate carboxylase/oxygenase small subunit precursor
Cit.40088.1.S1_at	0.4844	cytochrome b559
Cit.9493.1.S1_s_at	0.4749	cytochrome b6f complex subunit
Cit.24252.1.S1_at	0.4087	rubisco activase
Cit.30844.1.S1_s_at	0.4349	violaxanthin de-epoxidase
Cit.24174.1.S1_s_at	0.4525	Oxygen-evolving enhancer protein 2, chloroplast precursor (OEE2)
Cit.11237.1.S1_s_at	0.4534	Photosystem II reaction center W protein, chloroplast precursor
Cit.29988.1.S1_s_at	0.4288	photosystem II stability/assembly factor HCF136
Cit.8714.1.S1_s_at	0.4	photosystem I-N subunit
Cit.30551.1.S1_at	0.4225	subunit of photosystem I
Cit.30723.1.S1_s_at	0.492	inositol phosphatase-like protein
Cit.30195.1.S1_at	0.5	thylakoid lumen protein, chloroplast precursor
Cit.11236.1.S1_at	0.3851	reaction center W protein, chloroplast precursor
Cit.9959.1.S1_at	0.4523	16 kDa protein of the photosynthetic oxygen- evolving protein (OEC)
Cit.13136.1.S1_s_at	0.3263	short-chain dehydrogenase Tic32
Cit.21132.1.S1_s_at	0.4454	Magnesium-chelatase subunit chlI, chloroplast precursor (Mg-protoporphyrin IX chelatase)
Cit.7706.1.S1_at	0.3672	D-xylose metabolic process
Cit.13146.1.S1_at	0.4958	photorespiration
Cit.5392.1.S1_s_at	0.3759	photosynthesis-chloroplast photosystem II
Cit.7504.1.S1_at	0.4705	photosynthesis-chloroplast photosystem II
Cit.6829.1.S1_at	0.4391	photosynthetic electron transport in photosystem I
Cit.28037.1.S1_at	0.4347	photosynthetic electron transport in photosystem II
Cit.15007.1.S1_at	0.2425	photosystem II
Cit.14700.1.S1_at	0.4557	photosystem II stabilization
