# Supplementary material for: Transcriptional Analyses of Mandarins Seriously Infected by ‘Candidatus Liberibacter asiaticus’
Source: PLoS One. 2015 Jul 21;10(7):e0133652. doi: 10.1371/journal.pone.0133652 (PMC4511008; doi:10.1371/journal.pone.0133652)
Supplement: S6 Table — (XLS) [file pone.0133652.s006.xls]

## Sheet: Table S5
S6 Table. Huanglongbing regulation of genes related to carbohydrate metabolic.
Probe Id	Ratio of gene expression	Annotation
Cit.6163.1.S1_at	2.1848	synthase, isoform GolS-1
Cit.5725.1.S1_at	3.6114	(1-4)-beta-mannan endohydrolase
Cit.13437.1.S1_s_at	10.4757	ADP-glucose pyrophosphorylase large subunit
Cit.9211.1.S1_at	2.7695	ADP-glucose pyrophosphorylase small subunit CagpS1
Cit.4453.1.S1_at	2.6983	PG1
Cit.13322.1.S1_s_at	0.4971	apospory-associated protein C-like protein
Cit.30268.1.S1_at	0.4008	NHL repeat-containing protein
Cit.4476.1.S1_s_at	0.4729	NHL repeat-containing protein
Cit.37811.1.S1_s_at	0.3025	phosphomannose isomerase type I family protein; mannose-6-phosphate isomerase, putative
Cit.23790.1.S1_s_at	0.3547	polygalacturonase, putative
Cit.20071.1.S1_s_at	0.3569	polygalacturonase-like protein
Cit.29250.1.S1_s_at	0.3935	beta-amylase
Cit.1419.1.S1_s_at	0.4364	beta-amylase
Cit.36677.1.S1_at	0.1876	beta-amylase PCT-BMYI
Cit.39675.1.S1_at	0.267	beta-amylase PCT-BMYI
Cit.31337.1.S1_at	0.4203	alpha-D-xylosidase
Cit.22234.1.S1_s_at	0.4863	beta-D-glucosidase
Cit.5918.1.S1_at	6.1036	allantoinase, putative
Cit.32456.1.S1_at	0.4048	alpha-galactosidase (EC 3.2.1.22)
Cit.38179.1.S1_at	0.357	alpha-mannosidase
Cit.16406.1.S1_at	0.4988	alpha-mannosidase
Cit.28480.1.S1_s_at	0.2205	beta xylosidase
Cit.19129.1.S1_at	0.1578	xyloglucanase inhibitor, putative
Cit.29766.1.S1_s_at	0.0968	xyloglucan-specific fungal endoglucanase inhibitor protein precursor
Cit.5510.1.S1_at	0.124	xyloglucan-specific fungal endoglucanase inhibitor protein precursor
Cit.14918.1.S1_at	0.2015	xyloglucan-specific fungal endoglucanase inhibitor protein precursor
Cit.14332.1.S1_at	2.2352	alpha-amylase
Cit.13267.1.S1_at	3.86	starch branching enzyme
Cit.11095.1.S1_at	4.0832	starch phosphorylase type H
Cit.9504.1.S1_s_at	2.0833	granule-bound starch synthase
Cit.30642.1.S1_s_at	0.1614	ribose 5-phosphate isomerase, putative
Cit.1894.1.S1_s_at	0.4579	ribose 5-phosphate isomerase, putative
Cit.26169.1.S1_s_at	2.7206	beta-fructofuranosidase, putative / invertase, putative / saccharase, putative / beta-fructosidase, putative
Cit.30841.1.S1_s_at	0.2397	beta-mannosidase enzyme
Cit.252.1.S1_s_at	0.4908	beta-mannosidase enzyme
Cit.12094.1.S1_at	2.7167	bifunctional lysine-ketoglutarate reductase/saccharopine dehydrogenase
Cit.10904.1.S1_s_at	0.4375	fructose-1,6-bisphosphatase
Cit.3351.1.S1_s_at	0.4279	fructose-1,6-bisphosphatase precursor
Cit.12748.1.S1_s_at	0.4186	fructose-bisphosphate aldolase
Cit.28757.1.S1_at	0.3793	Fructose-bisphosphate aldolase, cytoplasmic isozyme
Cit.4211.1.S1_at	0.3951	glycosyl hydrolase family 3 protein
Cit.4483.1.S1_s_at	0.4614	beta-xylosidase; glycosyl hydrolase family 3 protein
Cit.27919.1.S1_s_at	0.4614	glycosyl hydrolase family 79 N-terminal domain-containing protein
Cit.13509.1.S1_at	2.64	glycosyl hydrolase family 38 protein; alpha-mannosidase
Cit.8959.1.S1_at	3.4533	UDP-glucose 4-epimerase
Cit.6084.1.S1_s_at	2.322	UDP-glucose dehydrogenase
Cit.5100.1.S1_at	2.5628	glucosyl transferase, putative
Cit.18687.1.S1_s_at	3.1313	glucosyl transferase, putative
Cit.29982.1.S1_at	0.2199	glucosyl transferase, putative; UDP-glucoronosyl/UDP-glucosyl transferase family protein
Cit.9555.1.S1_at	0.314	glucosyltransferase, putative
Cit.4720.1.S1_at	2.9532	glucosyltransferase, putative
Cit.4721.1.S1_at	5.2762	glucosyltransferase, putative
Cit.352.1.S1_s_at	3.5665	glucosyltransferase, UDP-glucoronosyl/UDP-glucosyl transferase family protein, putative
Cit.4296.1.S1_s_at	2.9794	glucosyltransferase-2
Cit.21459.1.S1_at	3.2854	glucosyltransferase-2
Cit.28256.1.S1_at	2.008	isoamylase, putative
Cit.3643.1.S1_at	3.3687	alkaline/neutral invertase, putative
Cit.39887.1.S1_at	0.47	5-phosphoribosyl-1-pyrophosphate amidotransferase
Cit.24193.1.S1_at	0.3944	trehalose-6-phosphate phosphatase (TPPA)
Cit.14906.1.S1_at	0.4602	trehalose-6-phosphate phosphatase, putative
Cit.19521.1.S1_s_at	0.1688	alcohol acyl transferase
Cit.21302.1.S1_s_at	0.499	alcohol acyl transferase
Cit.30654.1.S1_at	0.2283	alcohol dehydrogenase 2
Cit.30654.1.S1_s_at	0.2722	alcohol dehydrogenase 2
Cit.30934.1.S1_s_at	0.3872	alcohol dehydrogenase, putative
Cit.14168.1.S1_at	3.1	alcohol dehydrogenase, putative
Cit.7696.1.S1_at	2.1484	alpha-glucosidase 1, putative
Cit.5734.1.S1_at	6.4633	exocellular acid invertase 1
Cit.8939.1.S1_s_at	5.434	Limonoid UDP-glucosyltransferase
Cit.30155.1.S1_at	0.4876	mannan endo-1,4-beta-mannosidase; (1-4)-beta-mannan endohydrolase, putative
Cit.2511.1.S1_at	0.3958	mannose-6-phosphate isomerase; phosphomannose isomerase, putative (DIN9), putative
Cit.2027.1.S1_s_at	0.3029	raffinose synthase
Cit.24163.1.S1_s_at	0.433	beta-1,3-glucanase
Cit.27804.1.S1_at	0.4597	beta-1,3-glucanase
Cit.31956.1.S1_at	0.4171	beta-1,3-glucanase, putative
Cit.25122.1.S1_s_at	2.6438	beta-1,3-glucanase; glucan endo-1,3-beta-D-glucosidase
Cit.9704.1.S1_at	3.9491	beta-1,3-glucanase, glucan endo-1,3-beta-D-glucosidase
Cit.2032.1.S1_s_at	2.2019	beta-glucosidase
Cit.29571.1.S1_at	18.3022	beta-glucosidases
Cit.17155.1.S1_at	45.7812	beta-glucosidases, BGLU11 (BETA GLUCOSIDASE 11); catalytic/ cation binding / hydrolase, hydrolyzing O-glycosyl compounds
Cit.9705.1.S1_at	5.1573	glucan endo-1,3-beta-D-glucosidase
Cit.5926.1.S1_s_at	0.4733	beta-galactosidase
Cit.21838.1.S1_at	42.4741	beta-galactosidase alpha polypeptide
Cit.27966.1.S1_s_at	2.6307	beta-galactosidase BG1, putative
Cit.2949.1.S1_s_at	0.466	xyloglucan endo-1,4-beta-D-glucanase
Cit.2076.1.S1_s_at	0.463	Glucan 1,3-beta-glucosidase precursor, putative
Cit.16196.1.S1_at	0.4876	glucan endo-1,3-beta-glucosidase precursor, putative
Cit.31975.1.S1_s_at	0.4683	branched-chain alpha keto-acid dehydrogenase E1 alpha subunit, putative
Cit.6371.1.S1_at	0.4986	glycerol-3-phosphate dehydrogenase, putative
Cit.5947.1.S1_at	0.4658	glycogenin-like starch initiation protein
Cit.15140.1.S1_at	0.3627	glycosyl transferase family 8 protein
Cit.39321.1.S1_s_at	0.4742	glycosyl transferase family 8 protein, putative
Cit.15414.1.S1_at	3.7269	hexose transport protein HEX6
Cit.16727.1.S1_at	2.4588	UDP-glucuronosyltransferase, 5 partial, putative
Cit.29728.1.S1_at	0.3232	68 kDa protein
Cit.29728.1.S1_at	0.3232	68 kDa protein
Cit.16647.1.S1_at	0.4482	unknown protein
Cit.28500.1.S1_at	0.4039	unknown protein
Cit.515.1.S1_at	0.4909	unknown protein
Cit.33707.1.S1_at	4.7983	unknown protein
