# Supplementary material for: Transcriptional Analyses of Mandarins Seriously Infected by ‘Candidatus Liberibacter asiaticus’
Source: PLoS One. 2015 Jul 21;10(7):e0133652. doi: 10.1371/journal.pone.0133652 (PMC4511008; doi:10.1371/journal.pone.0133652)
Supplement: S7 Table — (XLS) [file pone.0133652.s007.xls]

## Sheet: Table S5
S7 Table. Huanglongbing regulation structure protein genes.
Probe Id	Ratio of gene expression	Annotation
Cit.9945.1.S1_s_at	0.49	40S ribosomal protein S16
Cit.9917.1.S1_x_at	2.0058	40S ribosomal protein SA (p40)
Cit.2467.1.S1_s_at	0.4583	50S ribosomal protein L12, chloroplast precursor (CL12)
Cit.2231.1.S1_s_at	0.4875	50S ribosomal protein L29
Cit.29648.1.S1_s_at	0.3274	50S ribosomal protein L3, chloroplast precursor
Cit.15088.1.S1_at	0.4552	50S ribosomal protein L4, chloroplast (CL4)
Cit.9112.1.S1_s_at	0.4944	60S ribosomal protein L27a
Cit.29816.1.S1_at	0.3615	chloroplast 50S ribosomal protein L6, putative
Cit.11609.1.S1_s_at	0.3852	L5 ribosomal protein, putative
Cit.15708.1.S1_s_at	0.4082	chloroplast-specific ribosomal protein
Cit.17959.1.S1_at	0.4314	Plastid ribosomal protein CS17; 30S ribosomal protein S17, chloroplast / CS17 (RPS17)
Cit.11810.1.S1_s_at	0.4283	plastid-specific ribosomal protein 2 precursor
Cit.13124.1.S1_at	0.3499	plastid-specific ribosomal protein 6 precursor
Cit.13123.1.S1_at	0.3466	plastid-specific ribosomal protein-related
Cit.5563.1.S1_s_at	0.4672	ribosomal protein 5 precursor
Cit.14231.1.S1_at	0.4726	ribosomal protein L10-like
Cit.17995.1.S1_at	0.4527	ribosomal protein L13, putative
Cit.1716.1.S1_s_at	0.4668	ribosomal protein L13a, putative
Cit.13481.1.S1_at	0.3999	ribosomal protein L17, chloroplast
Cit.12457.1.S1_at	0.4001	ribosomal protein L18, putative
Cit.4311.1.S1_at	0.4954	ribosomal protein L3 precursor, chloroplast
Cit.3036.1.S1_s_at	4.963	ribosomal protein
Cit.1873.1.S1_at	2.0753	ribosomal protein L33
Cit.4447.1.S1_at	2.004	ribosomal protein L5, putative
Cit.11893.1.S1_s_at	0.3161	ribosomal protein S1; 30S ribosomal protein S1, chloroplast precursor (CS1)
Cit.9018.1.S1_at	0.4629	ribosomal protein S3a
Cit.31340.1.S1_at	0.4882	ribosomal protein S4
Cit.19517.1.S1_x_at	0.3146	ubiquitin / ribosomal protein
Cit.33962.1.S1_at	0.4091	centromere protein-like
Cit.20709.1.S1_s_at	0.4818	chloroplast chaperonin, putative
Cit.14408.1.S1_s_at	0.4008	chloroplast RNA binding protein; RNA-binding protein RNP1 precursor
Cit.11496.1.S1_at	0.4557	histone H2A
Cit.11497.1.S1_at	0.4839	histone H2A
Cit.12551.1.S1_at	0.488	histone H3 [Oryza sativa, putative
Cit.12443.1.S1_s_at	0.4187	hydroxyproline-rich glycoprotein DZ-HRGP
Cit.28289.1.S1_at	0.4851	hydroxyproline-rich glycoprotein DZ-HRGP
Cit.31077.1.S1_at	0.3704	hydroxyproline-rich glycoprotein family protein
Cit.7183.1.S1_at	0.4081	hydroxyproline-rich glycoprotein family protein
Cit.37401.1.S1_at	0.4725	hydroxyproline-rich glycoprotein family protein
Cit.36832.1.S1_s_at	0.4774	hydroxyproline-rich glycoprotein, putative
Cit.34205.1.S1_at	3.4223	membrane protein, putative
Cit.26366.1.S1_at	3.5684	membrane protein, putative
Cit.38688.1.S1_at	0.1402	membrane protein-like
Cit.28547.1.S1_at	2.6147	membrane protein-like
Cit.16855.1.S1_at	0.1346	membrane protein-like
Cit.38805.1.S1_at	0.1639	membrane protein-like
Cit.29643.1.S1_at	0.3215	peroxisomal membrane 22 kDa family protein
Cit.28986.1.S1_x_at	0.1781	16kDa membrane protein, putative
Cit.18739.1.S1_at	0.2206	16kDa membrane protein, putative
Cit.17203.1.S1_s_at	0.2216	16kDa membrane protein, putative
Cit.17307.1.S1_at	2.0697	peroxisomal membrane protein, putative
Cit.30009.1.S1_s_at	2.7183	peroxisomal membrane protein, putative
Cit.3982.1.S1_at	0.2872	pollen Ole e 1 allergen and extensin family protein
Cit.16542.1.S1_at	2.0946	nuclear matrix constituent protein 1
Cit.38600.1.S1_at	0.4671	peptidyl-prolycis-trans isomerase protein
Cit.5120.1.S1_at	0.3916	peptidyl-prolyl cis-trans isomerase cyclophilin-type family protein
Cit.14236.1.S1_at	0.4333	plastoquinol-plastocyanin reductase
Cit.30953.1.S1_s_at	0.4406	xyloglucan fucosyltransferase, putative (FUT2)
Cit.16537.1.S1_at	0.3984	GCN5-related N-acetyltransferase (GNAT) family protein
Cit.9020.1.S1_s_at	0.2317	seed specific protein Bn15D18B
Cit.18594.1.S1_at	2.4851	wax synthase
Cit.36856.1.S1_at	0.4885	mitochondrial transcription termination factor-related / mTERF-related
Cit.5856.1.S1_at	4.368	thioredoxin family protein
Cit.31451.1.S1_s_at	0.086	thioredoxin h
Cit.28770.1.S1_s_at	0.4012	thioredoxin reductase, putative
Cit.30846.1.S1_at	0.4118	thioredoxin x
Cit.18016.1.S1_s_at	0.4466	thioredoxin, putative
Cit.2633.1.S1_at	0.3878	thioredoxin-like protein CDSP32, chloroplast
Cit.16020.1.S1_at	0.4366	thioredoxin family protein
Cit.6121.1.S1_at	2.1793	resistance gene-like
Cit.15642.1.S1_at	3.8621	nodulin MtN21
Cit.10311.1.S1_s_at	0.3811	nodulin MtN21 family protein
Cit.4972.1.S1_s_at	0.2355	nodulin MtN21 family protein; MtN21 nodulin protein-like
Cit.21575.1.S1_at	0.4089	nodulin-like protein; nodulin MtN21 family protein
Cit.5519.1.S1_at	2.2591	outer envelope membrane protein OEP75 precursor, putative
Cit.19749.1.S1_at	0.4367	vacuolar protein sorting 55 family protein / VPS55 family protein
Cit.186.1.S1_x_at	0.4358	vacuolar protein sorting 55 protein-like
Cit.3756.1.S1_s_at	0.4953	vacuolar sorting receptor, putative
Cit.13566.1.S1_at	2.2954	prefoldin subunit family protein
Cit.30603.1.S1_s_at	0.4014	26S proteasome subunit 7
Cit.11148.1.S1_s_at	0.2976	very-long-chain fatty acid condensing enzyme (CUT1)
