# Supplementary material for: Transcriptional Analyses of Mandarins Seriously Infected by ‘Candidatus Liberibacter asiaticus’
Source: PLoS One. 2015 Jul 21;10(7):e0133652. doi: 10.1371/journal.pone.0133652 (PMC4511008; doi:10.1371/journal.pone.0133652)
Supplement: S8 Table — (XLS) [file pone.0133652.s008.xls]

## Sheet: Table S5
S8 Table. Huanglongbing regulation of transcriptional factors and signaling genes.
Probe Id	Ratio of gene expression	Annotation
Cit.5752.1.S1_at	2.4621	AP2 domain transcription factor
Cit.39104.1.S1_s_at	2.0676	AP2 domain transcription factor, putative
Cit.13651.1.S1_at	3.2717	AP2 domain transcription factor-like
Cit.29538.1.S1_s_at	2.4156	AP2 domain-containing transcription factor family protein
Cit.17128.1.S1_at	2.5217	AP2 domain-containing transcription factor family protein
Cit.14895.1.S1_s_at	3.1106	AP2 domain-containing transcription factor family protein
Cit.19199.1.S1_s_at	0.3747	AP2 domain-containing transcription factor TINY, putative, Similar to TINY
Cit.31429.1.S1_at	0.384	AP2 domain-containing transcription factor, putative
Cit.4757.1.S1_s_at	0.3769	AP2/EREBP transcription factor putative
Cit.19105.1.S1_at	0.1431	AP2-domain DNA-binding protein
Cit.40420.1.S1_at	0.4277	CaCBF1B
Cit.4669.1.S1_at	0.3389	bHLH transcription factor bHLH063,putative
Cit.9150.1.S1_s_at	2.2574	bHLH transcription factor PTF1-like protein
Cit.9154.1.S1_s_at	2.4583	bHLH transcription factor PTF1-like protein
Cit.5986.1.S1_at	0.3855	bHLH transcription factor, putative
Cit.6808.1.S1_at	0.4309	bHLH transcription factor, putative
Cit.11386.1.S1_s_at	2.0114	bHLH transcription factor,ethylene-responsive protein, putative
Cit.25611.1.S1_at	0.345	bHLH transcription factor-like protein
Cit.15547.1.S1_at	0.4332	basic helix-loop-helix (bHLH) family protein
Cit.13449.1.S1_at	0.4588	basic helix-loop-helix (bHLH) family protein
Cit.5677.1.S1_at	0.4915	auxin-induced basic helix-loop-helix transcription factor
Cit.31124.1.S1_at	4.3996	WRKY family transcription factor
Cit.29611.1.S1_at	0.4122	WRKY transcription factor 30,putative
Cit.14299.1.S1_at	0.4918	MADS box transcription factor
Cit.144.1.S1_s_at	12.9854	MADS-box protein 4
Cit.27935.1.S1_at	6.5025	WRKY-type DNA binding protein, putative
Cit.30863.1.S1_at	2.0393	heat shock factor
Cit.33239.1.S1_at	2.5828	heat shock factor
Cit.14353.1.S1_at	0.3281	heat shock transcription factor HSF31 - soybean
Cit.31504.1.S1_at	2.9257	unknown protein
Cit.35332.1.S1_s_at	0.1938	unknown protein
Cit.6404.1.S1_at	0.4889	Unknown protein
Cit.30069.1.S1_at	0.4893	unknown protein
Cit.32009.1.S1_at	0.2274	unknown protein
Cit.7734.1.S1_at	2.356	unnamed protein product,transcription factor
Cit.33490.1.S1_at	2.0263	transcription factor, putative
Cit.7143.1.S1_at	0.4056	myb family transcription factor
Cit.7243.1.S1_at	0.2602	myb family transcription factor (TRIPTYCHON)
Cit.29861.1.S1_at	0.2892	MYB transcription factor R2R3 type
Cit.19280.1.S1_at	4.1047	MYB transcription factor, putative
Cit.5733.1.S1_at	3.2397	myb-related protein Ph2
Cit.3086.1.S1_at	2.3307	dehydration-induced myb-related protein Cpm7, putative
Cit.18262.1.S1_at	2.5855	zinc finger (B-box type) family protein
Cit.5808.1.S1_s_at	2.2156	zinc-finger protein (B-box zinc finger domain), putative
Cit.30641.1.S1_s_at	0.4365	zinc finger (B-box type) family protein
Cit.2545.1.S1_s_at	0.3971	ID1-like zinc finger protein 2; C2H2-type zinc finger protein, putative
Cit.2546.1.S1_at	0.4939	ID1-like zinc finger protein 2; C2H2-type zinc finger protein, putative
Cit.37499.1.S1_at	0.3668	C2H2-type zinc finger protein, putative
Cit.19788.1.S1_s_at	0.3769	zinc finger (C2H2 type) family protein
Cit.30494.1.S1_s_at	0.4708	zinc finger (CCCH-type) family protein
Cit.38647.1.S1_at	0.4105	zinc finger (GATA type) family protein
Cit.5943.1.S1_x_at	0.4806	zinc finger (GATA type) family protein
Cit.20564.1.S1_at	0.3898	zinc finger transcription factor ZFP30
Cit.20988.1.S1_s_at	0.2986	DNA binding protein S25-XP1 - common
Cit.29924.1.S1_at	0.3941	exocyst subunit EXO70 family protein; leucine zipper protein
Cit.33341.1.S1_s_at	0.4806	homeobox protein HAT22
Cit.30394.1.S1_at	0.4786	homeodomain protein GhHOX2
Cit.31190.1.S1_at	0.3786	MAR-binding protein MFP1 homolog
Cit.4283.1.S1_at	0.4997	phantastica transcription factor
Cit.6654.1.S1_at	0.3927	YABBY-like transcription factor
Cit.35845.1.S1_s_at	0.3727	TCP family transcription factor, putative
Cit.13973.1.S1_at	0.2582	aux/IAA protein
Cit.40194.1.S1_s_at	0.4926	Aux/IAA protein
Cit.30491.1.S1_s_at	0.494	auxin-regulated protein
Cit.2191.1.S1_at	0.2978	GAI protein
Cit.13444.1.S1_at	0.2503	squamosa promoter-binding protein homolog -related
Cit.12424.1.S1_at	0.4776	squamosa promoter-binding protein, putative
Cit.29605.1.S1_at	0.2684	NAC-domain protein
Cit.29843.1.S1_s_at	2.1314	SCARECROW gene regulator, putative
Cit.38818.1.S1_at	4.2706	scarecrow transcription factor family protein
Cit.16441.1.S1_at	3.5291	SCARECROW-like protein
Cit.12659.1.S1_at	2.5644	bZIP protein, putative;
Cit.6244.1.S1_at	2.6196	bZIP protein, putative;
Cit.15408.1.S1_at	8.1332	bZIP transcription factor-like protein
Cit.30808.1.S1_s_at	2.3775	dehydration responsive element binding protein
Cit.26452.1.S1_s_at	3.0038	dehydration responsive element binding protein, DRE binding protein 1
Cit.14791.1.S1_s_at	2.1219	BEL1-related homeotic protein 30
Cit.6618.1.S1_at	2.5562	DNA-binding protein, putative
Cit.16442.1.S1_at	2.0957	GT-1-like transcription factor, putative
Cit.14664.1.S1_at	2.3533	TAGL12 transcription factor
Cit.6280.1.S1_at	11.8304	TAZ zinc finger family protein / BTB/POZ domain-containing protein
Cit.25254.1.S1_at	2.4172	CCAAT-box-binding transcription factor-related
Cit.25561.1.S1_x_at	6.8621	auxin-repressed protein
Cit.1497.1.S1_s_at	7.6963	no apical meristem (NAM) family protein
Cit.1496.1.S1_s_at	8.7464	no apical meristem (NAM) family protein
Cit.3440.1.S1_s_at	3.548	no apical meristem (NAM) family protein (NAC2), putative jasmonic acid regulatory protein
Cit.20767.1.S1_at	3.1201	no apical meristem, NAM, -like protein
Cit.12214.1.S1_at	5.0299	no apical meristem,nam-like protein 11
Cit.29568.1.S1_s_at	0.4302	nam-like protein 10
Cit.14405.1.S1_at	2.3206	nam-like protein 1
Cit.5970.1.S1_at	3.619	nam-like protein 14
Cit.38920.1.S1_s_at	0.4219	ethylene response factor ERF3b, putative
Cit.22763.1.S1_s_at	0.343	ethylene responsive element binding protein
Cit.5984.1.S1_at	0.4043	ethylene responsive element binding protein
Cit.14303.1.S1_at	0.378	ethylene-responsive element binding factor
Cit.35.1.S1_x_at	0.3815	ethylene-induced esterase
Cit.13087.1.S1_s_at	0.4244	ethylene-induced esterase
Cit.6781.1.S1_at	0.3619	Avr9/Cf-9 rapidly elicited protein 111B
Cit.15649.1.S1_at	0.2958	Avr9/Cf-9 rapidly elicited protein 111B
Cit.16734.1.S1_at	0.1977	Avr9/Cf-9 rapidly elicited protein 20
Cit.7986.1.S1_x_at	0.3689	dormancy-associated protein, putative (DRM1)
Cit.7974.1.S1_s_at	0.3736	dormancy-associated protein, putative (DRM1)
Cit.19560.1.S1_x_at	0.4471	dormancy-associated protein, putative (DRM1)
Cit.19882.1.S1_x_at	0.3507	dormancy-associated protein, putative (DRM1)
Cit.16287.1.S1_at	0.145	allergenic isoflavone reductase-like protein Bet v 6.0102
Cit.19552.1.S1_s_at	0.3777	allergenic isoflavone reductase-like protein Bet v 6.0102
Cit.38282.1.S1_s_at	0.4024	GTP cyclohydrolase I
Cit.24359.1.S1_at	0.2018	GTP cyclohydrolase II/3,4-dihydroxy-2-butanone-4-phosphate synthase
Cit.26203.1.S1_at	0.4179	GIA/RGA-like gibberellin response modulator; DaGAI-A
Cit.30950.1.S1_s_at	0.1085	gibberellin-induced protein 1
Cit.19872.1.S1_s_at	0.4227	gibberellin-regulated protein 4
Cit.30924.1.S1_at	0.4217	transducin-like
Cit.28417.1.S1_s_at	0.4743	transducin-like
Cit.29007.1.S1_at	2.4631	gibberellin-regulated protein GASA5 precursor
Cit.19396.1.S1_s_at	0.4325	gibberellin-regulated protein GAST1; GAST1 protein precursor
Cit.6155.1.S1_at	2.0765	serine/threonine kinase (EC 2.7.1.-) BRLK
Cit.34684.1.S1_at	0.4259	serine/threonine kinase, putative
Cit.19313.1.S1_at	2.3785	serine/threonine kinase, putative
Cit.29809.1.S1_at	0.4426	serine/threonine protein kinase
Cit.21832.1.S1_at	2.4055	serine/threonine protein kinase
Cit.7626.1.S1_s_at	0.4988	serine/threonine protein kinase, putative
Cit.22629.1.S1_at	2.0334	serine/threonine protein kinase, putative
Cit.16281.1.S1_at	2.862	serine/threonine-specific protein kinase homolog
Cit.9371.1.S1_at	0.2745	isoflavone reductase homolog 2
Cit.9373.1.S1_s_at	0.4224	isoflavone reductase homolog 2
Cit.21512.1.S1_at	2.4682	isoflavone reductase-like protein
Cit.19042.1.S1_at	5.7393	isoflavone reductase-like protein
Cit.17920.1.S1_at	0.4249	protein kinase family protein
Cit.14143.1.S1_at	2.5762	protein kinase family protein
Cit.22214.1.S1_at	0.3888	protein kinase family protein
Cit.38132.1.S1_at	0.3686	protein kinase, putative
Cit.28693.1.S1_at	0.388	protein kinase, putative
Cit.39051.1.S1_at	0.4488	protein kinase, putative
Cit.11795.1.S1_at	2.1023	protein kinase, putative
Cit.7121.1.S1_at	2.1265	protein kinase, putative
Cit.18435.1.S1_at	2.3755	protein kinase, putative
Cit.19441.1.S1_s_at	2.488	protein kinase, putative
Cit.18344.1.S1_at	3.3136	protein kinase-like protein
Cit.31593.1.S1_at	2.0457	unknown protein
Cit.31273.1.S1_at	0.1826	Unknown protein
Cit.14763.1.S1_at	0.2515	unknown protein
Cit.31025.1.S1_at	0.4735	Unknown protein
Cit.31019.1.S1_at	0.4288	unknown protein
Cit.5714.1.S1_at	0.4859	unknown protein
Cit.16227.1.S1_at	0.1756	unknown protein
Cit.14821.1.S1_at	0.4359	Unknown protein
Cit.39140.1.S1_at	0.4618	unknown protein
Cit.23969.1.S1_s_at	0.4745	unknown protein
Cit.6940.1.S1_at	0.4938	unknown protein
Cit.6845.1.S1_at	0.4947	Unknown protein
Cit.1226.1.S1_x_at	0.4647	Unknown protein
Cit.9662.1.S1_s_at	0.2425	14-3-3 family protein
Cit.20077.1.S1_s_at	0.3566	14-3-3 protein
Cit.27490.1.S1_at	7.12	33 kDa secretory protein-related
Cit.5723.1.S1_at	2.0186	70 kDa peptidylprolyl isomerase, putative
Cit.12361.1.S1_s_at	2.0209	7-transmembrane G-protein-coupled receptor, putative
Cit.374.1.S1_s_at	4.0069	alpha-expansin 3
Cit.16209.1.S1_at	2.1177	TMKL1 precursor
Cit.39851.1.S1_at	3.1446	cyclic nucleotide and calmodulin-regulated ion channel protein, putative
Cit.27351.1.S1_at	2.4936	FH protein interacting protein FIP2; potassium channel tetramerisation domain-containing
Cit.15386.1.S1_at	2.2057	ionotropic glutamate receptor homolog GLR4, putative
Cit.26823.1.S1_at	2.7052	peudo-response regulator-like
Cit.5508.1.S1_x_at	2.3045	PHAP2B protein
Cit.16792.1.S1_at	2.4329	response regulator 6, ARR9 (RESPONSE REGULATOR 9); transcription regulator/two-component response regulator
Cit.11055.1.S1_at	2.0217	Rho-GTPase-activating protein-related
Cit.14989.1.S1_at	3.9239	shikimate kinase family protein, gluconokinase, putative
Cit.37113.1.S1_at	2.6558	homogentisate geranylgeranyl transferase
Cit.30314.1.S1_at	2.5033	F-box protein
Cit.7032.1.S1_at	0.4126	F-box protein, putative
Cit.2701.1.S1_at	0.1822	arabinogalactan protein
Cit.30900.1.S1_s_at	0.5	Argonaute (AGO1)-like protein
Cit.35625.1.S1_s_at	0.3853	BolA-like family protein / Fe-S metabolism associated domain-containing protein
Cit.30228.1.S1_at	0.3904	CDK-activating kinase
Cit.19647.1.S1_at	0.4178	cell cycle switch protein, putative
Cit.37590.1.S1_at	0.4839	CLAVATA1 receptor kinase (CLV1)
Cit.14326.1.S1_at	0.451	cytoskeletal protein-like protein, putative
Cit.5268.1.S1_at	0.1805	EF-hand Ca2+-binding protein CCD1
Cit.6145.1.S1_at	0.4117	Forsythia x intermedia (+)-pinoresinol/(+)-lariciresinol reductase (PLR) protein
Cit.31511.1.S1_at	0.4238	ligand-gated ion channel subunit; Glutamate receptor 3.7 precursor, putative
Cit.24994.1.S1_at	0.4906	non-phototropic hypocotyl 3-like protein; phototropic-responsive protein, putative
Cit.29702.1.S1_at	0.4868	NTF3_TOBAC Mitogen-activated protein kinase homolog NTF3 (P43)
Cit.23435.1.S1_s_at	0.483	phantastica
Cit.11529.1.S1_s_at	0.4971	phantastica
Cit.15076.1.S1_s_at	0.4904	phototropin
Cit.35804.1.S1_at	0.4735	Pirin-like protein
Cit.2353.1.S1_s_at	0.457	polypyrimidine tract-binding protein, putative / heterogeneous nuclear ribonucleoprotein
Cit.30513.1.S1_x_at	0.2224	syringolide-induced protein
Cit.39969.1.S1_s_at	0.4698	BTB/POZ domain-containing protein
Cit.6159.1.S1_at	0.3905	Cyclin-dependent kinase E1 (CDKE1) provides a cellular switch in plants between growth and stress responses.
