# Supplementary material for: Transcriptional Analyses of Mandarins Seriously Infected by ‘Candidatus Liberibacter asiaticus’
Source: PLoS One. 2015 Jul 21;10(7):e0133652. doi: 10.1371/journal.pone.0133652 (PMC4511008; doi:10.1371/journal.pone.0133652)
Supplement: S9 Table — SA, Salicylic acid; JA, Jasmine acid; GI, Giberellin; ET, Ethylene; CT, Cytokinin; BR, Brassinosteroid; AU, Auxin; IAA, indole-3-acetic acid; ABA, Abscisic acid. (XLS) [file pone.0133652.s009.xls]

## Sheet: Table S5
S9 Table. The plant hormone related genes regulated by 25 months’ Huanglongbing infection.
Probe Id	Ratio of gene expression	Annotation	related phytohormone
Cit.36110.1.S1_at	0.2108	NPR1/NIM1-interacting protein 3 (NIMIN-3); NIMIN-3 protein	SA
Cit.39969.1.S1_s_at	0.4698	BTB/POZ domain-containing protein	SA
Cit.14096.1.S1_at	2.8598	S-adenosyl-L-methionine decarboxylase	SA
Cit.13126.1.S1_s_at	0.3975	S-adenosyl-L-methionine Mg-protoporphyrin IX methyltranserase	SA
Cit.31216.1.S1_at	0.2501	S-adenosyl-L-methionine:salicylic acid carboxyl methyltransferase	SA
Cit.9392.1.S1_at	0.3989	UDP-glucose:salicylic acid glucosyltransferase	SA
Cit.25559.1.S1_at	3.621	resistance protein RPP8-like protein	SA
Cit.1200.1.S1_at	2.8371	pathogenesis-related protein 5-1	SA
Cit.15404.1.S1_at	3.0565	pathogenesis-related protein PR-1 precursor	SA
Cit.36653.1.S1_at	2.8434	pathogenesis-related protein PR10A	SA
Cit.8351.1.S1_s_at	0.3756	catalase	SA
Cit.858.1.S1_s_at	0.25	peroxidase	SA
Cit.5743.1.S1_s_at	0.39	peroxidase	SA
Cit.8515.1.S1_s_at	0.44	peroxidase	SA
Cit.26455.1.S1_at	12.65	peroxidase 1	SA
Cit.3966.1.S1_s_at	2.09	peroxidase ATP2a, putative	SA
Cit.23268.1.S1_s_at	5.57	bacterial-induced peroxidase precursor	SA
Cit.39713.1.S1_s_at	8.51	ascorbate peroxidase	SA
Cit.39953.1.S1_s_at	0.45	glutathione peroxidase, putative	SA
Cit.15540.1.S1_at	0.15	peroxidase, putative	SA
Cit.40130.1.S1_at	0.3157	Cu/Zn superoxide dismutase	SA
Cit.3949.1.S1_s_at	0.3213	superoxidase dismutase	SA
Cit.13407.1.S1_s_at	0.3338	phenylalanine ammonia-lyase	SA
Cit.1347.1.S1_s_at	0.342	UDP-glucoronosyl/UDP-glucosyl transferase family protein	SA
Cit.35269.1.S1_at	0.4679	UDP-glucoronosyl/UDP-glucosyl transferase family protein	SA
Cit.1322.1.S1_s_at	2.7071	UDP-glucoronosyl/UDP-glucosyl transferase family protein	SA
Cit.478.1.S1_at	5.6937	UDP-glucoronosyl/UDP-glucosyl transferase family protein	SA
Cit.4457.1.S1_s_at	0.4603	acyl-activating enzyme 12	JA
Cit.21839.1.S1_s_at	2.0263	lipoxygenase	JA
Cit.9904.1.S1_s_at	2.4488	lipoxygenase	JA
Cit.3911.1.S1_s_at	3.6309	lipoxygenase	JA
Cit.8206.1.S1_s_at	8.4544	lipoxygenase	JA
Cit.1592.1.S1_s_at	0.3835	early-responsive to dehydration protein-related / ERD protein-related	JA
Cit.1497.1.S1_s_at	7.6963	no apical meristem (NAM) family protein	JA
Cit.1496.1.S1_s_at	8.7464	no apical meristem (NAM) family protein	JA
Cit.3440.1.S1_s_at	3.548	no apical meristem (NAM) family protein (NAC2), putative jasmonic acid regulatory protein	JA
Cit.15886.1.S1_at	0.4237	myc-like regulatory protein	JA
Cit.8482.1.S1_x_at	2.3259	glutathione S-transferase	JA
Cit.11394.1.S1_s_at	4.1493	glutathione S-transferase	JA
Cit.916.1.S1_at	4.5758	glutathione S-transferase	JA
Cit.31341.1.S1_at	3.7267	glutathione S-transferase	JA
Cit.9675.1.S1_at	2.4589	glutathione transferase	JA
Cit.17260.1.S1_at	3.6861	glutathione S-transferase GST 14	JA
Cit.4439.1.S1_s_at	2.0368	glutathione S-transferase; Glutathione S-transferase zeta class	JA
Cit.11970.1.S1_s_at	2.1243	glutathione-conjugate transporter (MRP4)	JA
Cit.9677.1.S1_at	2.4752	GLUTATHIONE S-TRANSFERASE (AUXIN-INDUCED PROTEIN PCNT107), putative	JA
Cit.25223.1.S1_at	2.2008	MAPKK	JA
Cit.10546.1.S1_s_at	3.9117	IAA-amino acid conjugate hydrolase-like protein	IAA
Cit.11014.1.S1_s_at	2.2375	snakin-1	GI
Cit.9890.1.S1_s_at	2.3777	snakin-1	GI
Cit.18766.1.S1_at	2.8644	gibberellin 2-oxidase No1	GI
Cit.34351.1.S1_at	4.0406	gibberellin 2-oxidase1	GI
Cit.26661.1.S1_at	0.3449	ent-kaurene oxidase	GI
Cit.26203.1.S1_at	0.4179	GIA/RGA-like gibberellin response modulator; DaGAI-A	GI
Cit.38074.1.S1_at	0.4728	GH3 protein -related	GI
Cit.30950.1.S1_s_at	0.1085	gibberellin-induced protein 1	GI
Cit.19872.1.S1_s_at	0.4227	gibberellin-regulated protein 4	GI
Cit.29007.1.S1_at	2.4631	gibberellin-regulated protein GASA5 precursor	GI
Cit.19396.1.S1_s_at	0.4325	gibberellin-regulated protein GAST1; GAST1 protein precursor	GI
Cit.13587.1.S1_at	0.279	ent-kaurenoic acid oxidase	GI
Cit.22763.1.S1_s_at	0.343	ethylene responsive element binding protein	ET
Cit.5984.1.S1_at	0.4043	ethylene responsive element binding protein	ET
Cit.14303.1.S1_at	0.378	ethylene-responsive element binding factor	ET
Cit.1236.1.S1_at	0.4039	1-aminocyclopropane-1-carboxylate oxidase	ET
Cit.38920.1.S1_s_at	0.4219	ethylene response factor ERF3b, putative	ET
Cit.19070.1.S1_at	2.8176	ethylene-forming-enzyme-like dioxygenase-like protein	ET
Cit.35.1.S1_x_at	0.3815	ethylene-induced esterase	ET
Cit.13087.1.S1_s_at	0.4244	ethylene-induced esterase	ET
Cit.7306.1.S1_at	0.4492	pyridoxin biosynthesis protein ER1 (PDX1 homolog), Ethylene-inducible protein HEVER	ET
Cit.30695.1.S1_s_at	2.4774	putative ethylene-forming enzyme	ET
Cit.11386.1.S1_s_at	2.0114	bHLH transcription factor,ethylene-responsive protein, putative, TF	ET
Cit.16330.1.S1_at	0.4728	radical SAM domain-containing protein	ET
Cit.29330.1.S1_s_at	0.4864	adenosylhomocysteinase / S-adenosyl-L-homocysteine hydrolase / AdoHcyase (SAHH)	CT
Cit.39084.1.S1_s_at	0.4575	adenine phosphoribosyltransferase, putative	CT
Cit.31057.1.S1_s_at	0.2176	acyltransferase, putative	BR
Cit.37267.1.S1_at	0.3534	rapid alkalinization factor 2	BR
Cit.2712.1.S1_s_at	0.3908	rapid alkalinization factor 3	BR
Cit.26988.1.S1_at	0.4232	kinesin protein; kinesin-related protein (MKRP2) , putative	AU
Cit.32235.1.S1_at	0.4709	kinesin related protein	AU
Cit.9677.1.S1_at	2.4752	GLUTATHIONE S-TRANSFERASE (AUXIN-INDUCED PROTEIN PCNT107), putative	AU
Cit.13385.1.S1_at	2.0288	auxin efflux carrier family protein	AU
Cit.13957.1.S1_at	2.5954	auxin efflux carrier family protein	AU
Cit.28669.1.S1_s_at	0.4926	auxin-induced protein AUX2-11; phytochrome-associated protein 1, putative	AU
Cit.30491.1.S1_s_at	0.494	auxin-regulated protein	AU
Cit.15187.1.S1_s_at	0.4614	auxin-regulated protein-like	AU
Cit.30410.1.S1_at	0.2715	auxin-repressed protein	AU
Cit.25561.1.S1_x_at	6.8621	auxin-repressed protein	AU
Cit.36676.1.S1_at	2.622	auxin-responsive AUX/IAA family protein, IAA29	AU
Cit.10697.1.S1_s_at	0.3637	auxin-responsive protein-related	AU
Cit.36875.1.S1_at	0.4995	IAA-Ala hydrolase; auxin amidohydrolase, putative	AU, IAA
Cit.5677.1.S1_at	0.4915	auxin-induced basic helix-loop-helix transcription factor	AU
Cit.13973.1.S1_at	0.2582	aux/IAA protein	AU
Cit.40194.1.S1_s_at	0.4926	Aux/IAA protein	AU
Cit.7135.1.S1_at	2.1169	jacalin lectin family protein	ABA
Cit.13467.1.S1_s_at	3.2	jacalin lectin family protein	ABA
Cit.30469.1.S1_x_at	0.4563	abscisic stress ripening protein homolog	ABA
Cit.7918.1.S1_at	3.7617	copper amine oxidase, putative	ABA
Cit.33261.1.S1_at	0.4819	ABA-glucosyltransferase	ABA
Cit.31176.1.S1_at	2.2282	GRAM domain-containing protein	ABA
Cit.21132.1.S1_s_at	0.4454	Magnesium-chelatase subunit chlI, chloroplast precursor	ABA
Cit.6827.1.S1_x_at	8.625	SRG1	ABA
Cit.13017.1.S1_s_at	2.0975	SRG1 Protein	ABA
Cit.6145.1.S1_at	0.4117	Forsythia x intermedia (+)-pinoresinol/(+)-lariciresinol reductase (PLR) protein	ABA
Cit.31511.1.S1_at	0.4238	ligand-gated ion channel subunit; Glutamate receptor 3.7 precursor, putative	ABA
Cit.17235.1.S1_s_at	0.2764	9-cis-epoxycarotenoid dioxygenase 2	ABA
Cit.2192.1.S1_s_at	0.2752	GAI protein	GI ET
Cit.30513.1.S1_x_at	0.2224	syringolide-induced protein	ET, JA, ABA, SA, GA
Cit.2191.1.S1_at	0.2978	GAI protein	GI, ET
SA, Salicylic acid; JA, Jasmine acid; GI, Giberellin; ET, Ethylene; CT, Cytokinin; BR, Brassinosteroid; AU, Auxin; IAA, indole-3-acetic acid; ABA, Abscisic acid
